# Supplementary material for: A Structural Proteomics Exploration of Synphilin-1 and Alpha-Synuclein Interaction in Pathogenesis of Parkinson’s Disease
Source: Biomolecules. 2024 Dec 12;14(12):1588. doi: 10.3390/biom14121588 (PMC11674031; doi:10.3390/biom14121588)
Supplement: Supplementary file 1 [file biomolecules-14-01588-s001.zip]

Archive with 1 entries (1 files):
- biomolecules-3304576-supplementary.pdf
